# Supplementary material for: Unveiling perceptions on academic leadership effectiveness: PLS-SEM, FSQCA, and NCA approaches
Source: PLoS One. 2025 Apr 14;20(4):e0320723. doi: 10.1371/journal.pone.0320723 (PMC11996076; doi:10.1371/journal.pone.0320723)
Supplement: S1 Data — (CSV) [file pone.0320723.s003.csv]

VG2	VG4	VG5	VG6	VG9	VG10	MU3	MU4	MU5	MU6	IR2	IR3	IR6	IR7	IR8	CS1	CS2	CS3	CS4	CS5	PE1	PE2	PE3	PE4	PE5	QEU1	QEU2	QEU3	QEU4	QEU5	LE1	LE2	LE3	LE4	LE5
3	3	5	4	2	3	3	2	4	3	2	3	3	5	4	4	4	4	2	3	3	3	4	4	4	4	3	2	2	3	2	3	3	2	3
4	4	5	4	4	4	4	3	3	3	3	3	3	3	3	3	3	3	3	3	3	3	3	3	3	3	3	3	3	3	3	3	3	3	3
2	3	3	4	2	4	3	3	2	3	2	2	3	2	4	2	3	2	2	3	3	2	2	3	4	4	4	3	3	2	2	2	3	2	2
4	4	4	4	4	4	4	4	3	3	3	4	4	4	4	4	4	4	4	4	4	4	4	4	4	4	4	4	4	4	4	4	4	4	4
3	3	3	3	3	3	3	4	2	3	3	3	3	3	3	3	3	3	3	3	3	3	3	3	3	4	4	4	4	4	3	3	3	3	3
2	2	3	3	3	5	4	5	4	5	5	5	4	4	3	4	5	5	5	5	5	5	4	4	4	4	5	5	4	4	4	4	4	5	5
4	4	5	5	5	5	4	4	5	4	5	5	5	5	5	4	4	5	5	5	5	4	4	4	5	5	5	5	4	5	5	5	5	5	5
4	3	4	2	4	3	3	5	4	3	4	4	3	3	3	4	4	3	3	1	3	4	3	3	1	3	3	2	3	3	4	3	4	2	2
4	3	3	3	3	4	3	3	2	3	3	3	4	3	3	3	3	3	3	3	2	3	3	3	3	3	3	3	3	3	4	3	3	2	3
4	4	4	4	4	4	3	2	4	3	4	4	4	4	4	4	4	4	4	4	4	4	4	4	4	4	4	4	4	4	4	4	4	4	4
3	4	4	3	4	4	4	4	4	4	4	4	3	4	4	4	3	4	4	4	3	3	4	3	3	5	4	3	4	5	5	4	4	4	4
4	3	3	3	4	4	3	4	5	4	5	5	4	5	5	5	5	5	5	5	4	4	3	3	3	3	3	3	4	3	4	4	4	4	4
5	4	4	5	5	4	4	5	5	5	4	4	4	4	4	5	5	4	5	5	5	4	4	4	5	4	4	4	4	5	5	5	5	5	5
2	3	3	3	3	2	3	3	3	3	3	3	3	4	4	3	3	2	3	1	1	2	3	1	3	1	1	2	2	4	2	3	3	2	1
3	4	3	4	3	2	4	2	4	3	3	2	3	3	3	3	3	4	5	5	5	3	3	5	3	5	4	1	5	5	4	4	4	4	4
2	3	3	3	4	3	2	3	2	3	4	4	3	5	4	5	4	3	3	3	2	2	3	3	4	3	3	2	3	4	3	3	3	3	3
3	3	4	3	3	3	4	3	3	4	2	3	3	4	3	3	3	3	3	3	3	3	3	3	3	3	3	3	3	3	3	3	3	3	3
4	4	5	5	5	5	4	3	4	4	5	4	4	4	4	4	4	4	4	4	4	4	4	4	4	5	5	4	4	4	4	4	4	4	4
5	4	5	5	5	5	4	4	5	4	4	3	4	4	4	4	4	4	5	3	5	4	3	4	4	5	4	4	5	5	5	4	5	4	4
3	4	4	4	4	3	3	4	4	3	4	4	4	4	4	3	3	4	3	3	3	3	4	4	3	4	4	3	3	3	3	3	3	3	3
4	4	4	5	4	4	4	3	5	5	3	4	3	3	4	4	3	3	4	4	4	4	4	4	4	3	3	3	3	3	3	2	3	3	3
4	3	3	4	4	2	3	3	2	3	2	3	4	3	2	3	2	3	2	3	3	2	3	3	2	4	2	3	3	2	3	2	3	2	2
4	3	4	4	4	4	3	4	4	3	4	4	4	4	5	4	4	4	4	4	4	4	4	4	4	4	4	4	3	4	4	4	4	3	4
2	2	3	2	2	2	2	3	2	3	3	3	3	3	3	3	3	2	2	2	2	3	2	2	2	2	2	2	2	3	2	2	3	2	2
5	5	4	5	4	4	5	5	5	5	4	5	4	5	5	5	4	5	5	5	4	5	5	5	5	5	5	5	5	5	5	5	5	5	5
3	4	4	3	4	4	2	3	2	2	2	3	3	2	2	3	3	3	3	2	3	3	3	3	3	3	4	4	4	3	3	3	3	3	3
4	4	4	4	4	4	4	3	4	4	4	4	4	5	4	4	4	4	5	5	4	4	4	4	4	4	4	4	4	4	4	4	4	4	4
4	4	3	4	4	3	4	4	4	3	4	3	4	3	4	3	4	4	4	4	4	3	3	3	3	3	3	4	3	3	3	3	3	3	3
4	4	5	5	5	5	3	5	5	5	4	5	5	4	4	4	4	4	4	4	5	5	3	4	3	5	5	5	4	4	4	4	4	3	4
3	3	3	3	4	4	4	4	4	4	4	4	3	3	3	3	3	4	1	3	4	4	4	4	4	4	4	4	3	3	4	4	4	4	4
4	3	2	2	3	3	4	3	4	3	2	2	3	3	3	3	3	4	4	4	3	3	3	3	3	3	3	3	2	3	3	2	2	2	1
2	2	3	2	2	2	2	2	3	2	2	2	2	2	3	2	2	2	2	2	2	2	2	2	2	2	2	2	2	2	2	2	2	2	2
4	3	4	5	3	4	3	3	4	3	3	3	3	3	4	4	4	4	4	4	4	4	4	4	4	3	3	3	3	3	3	3	3	3	3
3	2	3	2	2	2	2	4	3	4	4	4	3	3	3	3	4	3	2	2	3	2	3	3	3	4	3	3	4	4	3	3	3	3	2
2	2	3	2	2	2	3	2	3	2	1	3	2	2	2	3	3	1	3	1	2	2	2	2	2	3	3	1	3	3	2	2	3	3	3
3	3	3	3	3	3	3	3	3	3	3	3	3	3	4	3	4	3	3	3	4	4	4	3	4	3	3	3	3	3	3	3	3	3	3
4	4	5	5	5	4	3	4	4	3	4	4	3	4	3	4	3	4	4	4	4	3	4	4	4	5	4	4	3	4	3	4	4	4	4
3	3	3	4	4	4	3	5	5	4	4	5	3	3	4	4	3	4	3	3	3	3	3	3	3	4	4	3	3	4	3	4	3	4	4
5	5	5	5	5	5	5	5	4	5	5	5	5	5	5	5	5	5	5	5	4	4	4	4	4	5	5	5	5	5	5	5	5	5	5
4	3	4	2	4	4	4	4	3	5	5	5	4	5	4	4	5	4	5	4	3	3	4	4	3	5	5	5	4	5	4	4	4	4	5
3	3	4	3	2	3	3	4	3	3	3	3	3	3	4	4	5	5	5	4	4	4	3	3	5	4	4	4	3	4	3	3	3	3	4
4	4	4	4	4	4	4	3	4	4	3	4	4	4	4	4	4	4	4	4	4	4	4	4	4	4	4	4	4	4	4	4	4	4	4
3	3	3	3	3	3	3	2	3	3	3	3	3	3	3	4	3	3	3	3	3	3	3	3	3	3	4	4	3	4	3	3	3	3	3
2	2	2	2	3	2	3	4	4	4	5	4	4	4	4	3	3	3	3	5	1	4	3	4	4	4	4	2	1	4	3	4	4	4	4
2	1	3	1	3	3	2	4	3	3	2	3	1	2	2	1	1	2	1	1	1	1	1	2	1	1	1	1	1	3	1	1	1	1	1
3	3	2	3	4	3	2	3	2	3	3	2	2	2	1	3	3	2	2	2	2	3	2	2	2	3	2	2	1	1	2	3	2	1	2
3	2	4	3	3	3	3	3	2	3	4	3	3	3	3	3	3	3	4	3	3	3	4	3	2	4	3	3	3	4	3	2	2	2	3
5	4	5	4	4	5	4	4	4	4	4	4	4	4	4	4	4	4	4	4	4	4	4	4	4	4	4	4	4	4	4	4	4	4	4
3	3	3	3	3	3	3	4	3	3	3	3	3	3	3	3	3	3	3	3	3	3	3	3	3	3	3	3	3	3	3	3	3	3	3
2	2	2	4	2	2	2	2	2	3	2	3	2	3	2	2	2	3	2	2	3	2	3	2	2	2	3	2	2	3	2	3	3	2	2
4	4	4	4	4	4	4	4	4	5	4	4	4	5	5	5	4	4	5	5	5	5	5	4	4	5	5	4	4	4	5	4	5	4	5
2	2	2	2	3	3	3	3	5	4	3	3	4	4	4	2	2	3	3	4	3	3	3	3	3	4	4	4	4	4	3	3	4	3	3
2	1	2	1	2	2	2	2	2	3	2	2	2	2	2	2	1	2	2	1	2	2	2	1	1	1	2	1	1	2	2	1	1	2	2
4	4	3	3	4	4	4	3	4	4	4	3	3	4	4	4	3	3	3	3	4	3	3	4	3	3	2	2	3	3	3	4	3	4	3
2	2	3	1	1	2	3	2	3	2	3	2	2	3	2	3	2	2	2	2	3	3	3	3	3	2	2	1	1	2	1	1	2	2	2
5	3	4	5	3	4	3	4	3	4	4	4	4	4	4	3	3	4	4	4	3	3	3	3	3	3	4	4	4	3	4	4	3	3	3
2	1	2	2	1	2	2	2	3	3	3	4	3	4	3	3	4	5	3	3	2	3	4	3	2	5	4	5	3	4	4	5	4	3	2
4	4	5	4	4	4	3	4	3	4	3	4	4	4	3	4	4	5	4	4	4	4	4	3	4	4	4	4	4	4	5	5	4	4	4
4	4	4	4	3	4	4	5	4	4	4	4	3	4	5	4	4	4	4	4	5	4	4	4	3	5	5	4	4	4	5	4	4	4	5
5	4	4	5	2	3	4	5	4	3	1	3	3	3	3	4	3	4	3	4	4	5	3	5	4	1	2	3	2	2	5	4	4	4	5
4	3	5	5	3	3	2	3	4	2	3	5	3	5	5	1	2	2	2	3	4	4	3	5	5	2	3	4	4	3	1	5	5	2	3
3	2	3	2	2	3	1	3	3	3	3	3	2	3	3	2	2	3	2	3	3	2	3	3	3	3	2	2	2	3	2	3	3	3	3
4	3	4	3	3	4	3	3	4	3	4	3	4	3	4	3	4	4	3	4	3	3	3	3	3	3	4	3	4	4	3	3	4	4	4
2	3	2	2	2	3	2	4	2	3	4	4	3	3	3	3	4	4	4	4	4	4	3	4	3	4	4	4	4	4	4	4	4	4	3
4	4	4	4	4	4	4	4	4	4	4	3	4	3	4	3	4	3	4	3	4	4	3	4	4	4	3	4	3	4	4	3	4	3	4
4	4	3	4	4	4	4	3	3	4	3	4	3	4	3	4	3	4	4	4	4	3	4	3	4	4	3	4	3	4	3	4	4	3	4
4	3	2	5	2	5	3	2	4	4	4	3	3	4	3	4	3	3	2	3	3	4	3	4	3	5	5	4	5	4	4	3	4	4	3
4	3	4	4	3	4	4	4	4	3	2	4	3	2	4	5	4	3	2	3	3	4	5	4	3	5	4	3	2	3	4	4	3	4	3
4	3	3	4	2	2	2	4	5	4	4	3	3	4	4	1	2	3	1	2	1	2	1	2	1	3	3	4	2	2	2	3	2	3	1
4	3	4	4	3	3	4	4	3	3	4	3	5	4	5	4	4	3	4	2	4	3	3	4	4	2	3	3	4	5	3	3	3	2	3
4	2	3	4	5	3	4	3	3	3	3	3	3	4	4	4	4	4	4	4	4	3	3	3	3	4	3	3	4	4	5	3	3	4	4
3	3	3	1	3	1	2	3	3	4	3	2	2	2	2	1	1	1	2	3	2	2	2	1	1	1	2	1	1	1	4	4	4	1	1
4	4	2	1	4	4	4	4	3	4	3	3	4	4	4	3	3	1	1	1	1	1	3	3	3	2	2	5	5	5	3	4	4	3	4
4	3	3	4	3	3	2	4	3	2	5	2	3	3	3	4	4	3	3	3	4	4	4	4	3	4	4	5	5	4	3	3	4	4	4
3	5	4	4	4	3	3	2	2	3	2	2	2	2	3	3	5	4	5	4	2	3	4	4	4	2	3	3	3	3	2	2	3	3	3
4	5	5	5	5	4	4	3	3	4	4	4	5	5	4	3	3	3	3	2	3	4	4	4	4	4	4	3	4	3	4	4	4	4	4
4	3	4	4	3	3	4	4	4	4	3	2	3	4	4	1	2	2	3	3	4	3	3	4	4	3	4	4	5	5	3	3	3	3	4
2	3	3	2	3	3	3	3	3	4	3	4	4	4	4	3	4	4	4	4	3	2	4	4	4	4	3	3	3	3	3	2	3	2	2
4	4	5	3	5	4	4	4	4	3	3	4	4	5	4	4	4	3	3	2	3	4	3	3	3	3	3	4	4	4	2	2	2	2	2
3	4	3	3	3	3	4	4	4	3	4	4	4	5	5	3	4	4	4	4	3	5	4	4	3	4	4	4	3	5	3	4	4	4	4
4	3	3	4	3	4	3	3	3	3	4	4	3	3	4	4	4	4	4	3	4	3	4	3	3	3	3	3	4	3	3	3	4	3	3
4	4	4	3	3	4	4	3	4	4	3	4	3	3	3	3	3	4	4	3	3	3	3	3	3	3	4	4	4	4	3	4	4	4	3
3	3	3	3	3	4	3	4	4	3	3	4	3	3	4	4	4	4	3	3	3	3	4	3	3	3	3	3	3	3	4	3	3	3	3
4	3	3	3	3	3	3	3	4	4	3	3	3	3	3	3	4	3	3	3	4	4	4	3	3	3	4	3	4	3	4	3	4	3	3
3	3	3	3	3	4	4	3	4	3	3	3	3	4	3	4	4	4	4	3	3	3	3	3	3	4	4	3	3	3	3	3	4	4	4
3	4	3	4	3	3	3	3	3	4	3	4	3	3	4	4	4	4	3	3	3	3	4	4	3	3	4	4	3	3	3	4	3	4	3
3	3	3	3	4	3	3	4	4	4	4	4	3	3	3	3	3	3	4	4	3	3	3	4	3	3	4	4	4	4	3	3	4	4	4
3	4	3	4	3	3	4	3	4	4	3	4	3	4	4	3	4	4	3	4	3	3	3	4	4	3	4	4	3	4	4	3	3	4	4
3	4	3	3	3	3	4	3	3	3	4	4	3	3	3	3	4	4	3	3	3	3	3	4	3	3	3	3	3	3	3	3	3	3	3
4	3	4	4	3	3	4	5	3	4	4	3	4	3	3	3	3	4	4	4	3	3	4	4	3	3	3	4	4	4	4	3	3	3	4
3	3	4	4	3	3	4	3	4	3	3	4	3	4	4	3	4	4	3	3	4	3	3	4	4	4	3	4	3	3	3	4	3	3	3
4	3	4	4	3	3	3	3	3	3	4	3	4	3	3	4	4	3	4	3	4	3	3	3	3	3	3	3	4	3	3	3	3	3	3
3	4	4	4	3	4	3	4	3	4	4	3	4	3	3	3	4	5	3	4	4	3	3	4	3	4	3	4	3	4	3	3	4	4	3
3	4	3	4	3	3	2	3	4	4	3	3	3	3	3	5	3	4	3	3	3	3	3	3	4	4	3	3	3	4	4	3	3	3	3
4	3	3	4	4	3	3	4	3	3	3	3	4	3	4	5	4	3	3	4	3	4	3	3	3	3	3	3	3	4	3	3	3	2	3
4	3	5	4	4	4	4	4	2	4	3	4	4	3	4	4	4	5	4	5	4	4	3	3	4	3	4	3	5	5	3	5	4	5	4
3	4	3	3	4	4	3	3	3	4	3	3	3	3	3	4	4	4	3	3	3	3	4	3	4	3	3	3	4	3	3	3	3	3	4
4	3	3	3	3	3	4	4	5	3	4	4	3	3	4	4	3	4	3	4	4	3	4	3	4	4	4	4	5	4	3	4	5	4	4
3	4	3	3	4	4	3	3	3	4	4	4	3	3	4	3	3	3	3	4	4	4	4	4	4	3	3	3	3	3	3	3	4	4	4
3	4	4	4	3	3	3	4	4	4	3	3	3	4	4	3	3	3	3	3	3	3	3	3	3	3	3	4	4	4	4	3	3	3	4
3	3	3	3	3	3	3	4	4	5	4	3	4	4	3	3	3	4	4	3	3	3	3	3	4	3	3	3	4	4	3	4	3	4	3
3	3	4	3	4	4	4	4	4	3	3	3	4	4	3	4	4	3	3	4	3	3	4	3	4	3	3	4	3	3	3	3	4	4	3
3	4	3	3	4	4	2	3	4	3	4	4	3	4	3	3	4	3	4	3	3	3	4	4	4	4	5	4	4	3	3	3	3	3	3
3	4	3	3	4	3	4	3	3	3	3	3	3	3	3	3	4	3	4	3	3	3	3	3	4	3	3	3	3	4	3	3	3	4	4
3	3	3	4	4	3	3	4	4	3	3	3	4	3	3	4	4	4	4	3	3	5	3	3	3	3	3	3	3	3	4	3	3	3	3
3	4	3	3	3	4	3	4	3	4	3	4	3	4	3	3	3	4	3	3	4	3	3	4	3	3	4	3	3	4	3	3	4	3	4
3	4	3	3	3	4	3	4	3	4	3	3	3	4	3	3	3	3	3	4	4	3	3	4	4	3	4	3	3	3	4	3	3	4	4
4	3	4	3	4	3	4	3	4	4	4	3	3	3	4	3	3	4	4	4	3	3	3	4	4	4	3	3	3	3	4	4	3	4	4
4	4	3	3	3	4	3	4	3	2	3	4	3	3	4	4	4	4	3	3	4	4	3	3	4	3	3	4	4	3	3	3	4	3	4
3	4	3	3	4	3	3	3	4	4	4	4	3	4	3	3	3	3	4	4	4	4	3	3	3	3	3	3	4	4	3	4	3	3	4
3	3	4	4	4	4	4	4	4	4	4	4	4	4	4	4	4	4	4	3	4	3	3	3	4	4	4	4	4	4	4	4	4	4	4
3	4	3	3	4	4	3	3	3	3	3	3	3	3	4	3	3	3	4	4	4	4	4	4	4	4	3	3	3	3	4	4	4	4	4
3	4	4	4	3	4	3	4	4	3	4	3	4	3	4	3	4	3	4	3	3	3	4	3	4	3	3	3	4	3	3	3	3	4	4
4	3	4	3	4	4	4	3	3	4	4	3	3	3	3	4	3	4	4	3	3	4	4	4	3	3	4	4	4	3	4	4	4	4	3
4	2	3	3	4	3	3	2	2	2	4	4	3	4	4	4	4	4	4	4	4	5	4	4	4	4	4	4	3	3	3	4	4	4	4
4	5	4	4	5	5	4	4	5	4	4	4	4	5	5	4	5	5	5	5	4	4	4	4	5	4	4	4	4	5	4	4	4	4	4
3	4	3	2	3	3	3	3	4	3	3	3	3	3	3	4	3	3	3	3	3	2	3	4	3	3	3	3	3	3	3	3	3	3	3
3	4	3	3	3	3	4	3	3	3	3	3	3	4	4	3	3	4	3	4	4	3	3	4	4	3	3	4	3	4	3	3	3	4	3
3	4	4	5	4	4	4	4	3	3	4	4	3	4	4	3	3	3	3	4	4	4	3	3	4	3	3	3	4	4	4	3	4	4	4
5	5	5	5	5	5	5	5	4	5	5	5	5	5	5	5	5	5	5	5	5	5	5	5	5	5	5	5	5	5	5	5	5	5	5
4	4	4	4	4	4	4	4	5	4	5	4	4	5	4	4	5	5	4	4	4	4	4	4	4	4	4	4	4	4	4	4	4	4	4
3	4	4	4	3	4	3	4	4	4	4	3	3	3	4	4	5	4	4	3	4	4	3	3	4	3	4	3	3	4	4	3	3	4	3
3	4	4	4	4	4	4	3	4	3	4	3	3	4	3	4	4	4	3	3	4	4	3	4	4	3	4	3	3	3	4	4	3	4	3
3	4	4	3	3	3	3	3	4	4	3	3	3	4	3	3	3	3	4	4	4	4	4	3	3	3	3	4	4	3	3	3	4	4	4
4	3	3	3	3	3	3	3	3	3	4	3	3	3	3	4	3	4	3	3	3	3	3	3	3	4	3	3	3	3	3	3	3	3	3
5	4	4	5	4	3	4	4	5	5	5	5	5	5	4	5	5	4	3	4	4	5	4	3	3	5	5	4	4	4	4	4	4	5	4
2	4	3	3	3	4	3	4	4	4	4	3	4	3	2	2	2	4	4	3	4	4	4	3	4	4	3	3	2	2	4	4	3	3	2
3	2	3	2	3	3	4	4	5	4	3	3	4	4	4	3	3	3	3	3	3	3	4	3	3	3	3	3	3	3	3	4	4	2	3
3	3	3	2	3	4	2	3	3	3	4	3	3	4	4	4	4	4	4	2	2	2	3	3	4	3	4	3	4	4	4	3	3	2	3
3	2	3	2	3	4	3	2	3	2	4	5	4	3	3	4	5	3	3	3	2	3	3	3	4	3	3	2	4	4	3	3	4	3	3
4	3	4	3	3	5	4	3	4	3	4	4	3	4	4	4	4	5	5	4	4	4	4	4	5	5	4	3	4	5	4	5	5	4	4
3	4	4	4	4	4	3	4	4	3	5	4	3	4	3	4	5	5	3	3	4	4	4	4	4	4	3	3	3	3	4	3	3	4	3
4	2	3	3	3	3	2	3	3	4	3	3	2	3	2	3	3	3	3	2	2	2	2	2	3	4	3	2	2	3	3	2	2	2	2
2	3	3	3	2	3	2	3	2	3	3	2	3	3	2	3	3	2	2	2	3	2	3	3	3	2	3	3	3	3	3	3	2	3	3
4	4	4	5	4	5	5	5	5	5	4	4	5	4	5	4	4	5	5	5	4	4	4	5	5	5	5	4	4	4	4	5	5	5	5
5	5	4	4	5	4	5	4	3	3	5	4	4	4	5	5	4	4	4	4	5	4	4	5	4	4	4	3	3	4	4	3	4	5	3
4	2	3	2	3	3	3	4	3	2	4	3	2	4	4	3	3	3	2	2	1	1	2	3	3	1	2	3	3	4	3	3	3	2	2
4	3	3	4	4	3	3	3	4	3	3	4	4	4	3	3	4	4	3	3	4	3	3	4	4	3	4	4	3	3	3	3	4	3	4
3	4	4	4	3	3	4	4	3	3	4	4	4	3	3	4	4	3	3	4	3	3	4	4	4	3	4	3	3	4	3	4	4	3	4
4	3	3	4	3	4	3	2	3	4	3	4	3	4	4	4	4	4	3	3	4	4	3	4	4	3	3	4	4	3	3	3	4	3	3
4	3	3	4	3	3	3	4	4	3	4	4	3	4	3	4	3	4	3	3	4	4	2	3	3	4	4	3	3	4	3	4	3	4	4
4	3	4	3	4	3	4	4	4	4	3	3	3	4	4	4	3	3	3	3	4	3	3	3	3	3	3	3	3	3	3	4	4	4	4
4	4	3	4	4	4	3	3	3	3	4	4	4	4	4	4	4	4	4	4	4	4	4	4	4	4	4	4	4	4	4	4	4	4	4
3	3	4	4	5	2	4	4	4	4	3	3	3	4	4	4	5	3	4	4	4	4	4	4	4	4	3	3	3	4	3	4	4	3	3
3	3	3	3	4	3	2	3	3	2	4	4	3	4	4	4	4	4	4	4	4	3	3	4	3	4	4	4	4	4	4	3	3	4	3
5	4	4	5	4	5	5	5	5	5	5	5	5	5	5	4	5	5	5	5	5	5	5	5	4	5	5	5	5	5	5	5	5	5	5
4	4	3	3	4	3	4	4	3	3	4	4	4	4	4	4	4	4	4	4	4	3	3	4	3	5	4	4	5	4	3	4	4	4	4
4	4	3	3	4	4	3	3	4	3	4	3	4	4	3	3	3	4	4	4	4	4	3	3	3	4	4	3	4	4	4	4	3	3	3
3	4	3	4	4	4	3	3	3	4	4	4	5	4	3	3	5	4	4	4	4	5	4	5	4	5	4	4	4	3	4	4	4	4	4
4	4	3	2	3	4	4	4	4	4	3	4	3	4	2	4	3	3	4	5	5	4	3	4	4	5	4	4	3	3	4	3	3	3	3
4	3	4	4	3	4	4	4	4	3	4	4	4	4	4	4	4	4	4	4	4	3	4	4	4	4	3	3	4	4	4	4	4	4	4
3	4	4	3	4	4	3	3	4	4	3	3	4	5	4	5	4	4	3	3	3	4	3	3	3	4	3	3	4	4	3	3	3	3	3
4	3	3	3	3	3	4	4	4	4	4	4	3	4	4	5	4	4	3	3	4	4	4	3	3	4	4	5	4	3	4	4	4	4	4
3	2	3	3	2	3	3	3	2	3	2	3	2	4	4	3	2	3	2	3	3	4	2	2	3	4	3	2	3	3	3	3	3	2	2
3	4	3	3	3	3	4	4	4	4	3	4	3	3	4	4	3	4	4	3	3	3	3	4	3	3	4	4	3	3	3	4	3	3	3
3	4	4	3	3	4	3	4	3	4	4	4	4	3	4	4	3	4	5	4	3	3	4	3	4	4	4	5	5	4	3	4	4	3	4
4	3	4	4	3	3	3	3	3	4	4	3	4	4	5	4	5	4	4	5	3	3	4	4	3	3	3	3	4	4	3	5	4	4	4
3	3	5	5	4	4	4	4	5	5	5	5	5	5	5	5	5	5	5	5	5	5	5	5	5	5	4	4	4	5	4	4	4	5	5
3	3	4	5	5	5	5	5	5	4	5	4	5	5	5	5	4	5	4	5	5	5	4	5	4	5	5	4	5	5	5	5	4	5	5
3	4	5	5	5	4	4	4	4	5	5	5	4	4	5	5	5	5	5	5	5	5	5	5	5	4	5	5	5	4	5	5	5	5	5
4	4	4	5	5	4	5	5	4	5	4	5	5	5	5	4	4	4	5	5	5	5	5	5	5	4	4	5	5	5	4	5	5	5	5
3	3	5	4	5	5	5	5	5	5	5	5	5	5	5	4	5	5	5	4	4	4	4	4	5	5	5	5	5	5	4	4	5	5	4
3	4	4	4	4	3	4	3	4	5	4	3	3	4	5	4	4	3	4	3	4	3	4	5	5	4	4	5	4	4	4	3	4	5	5
3	3	3	3	4	3	3	3	4	4	3	4	3	4	4	4	4	3	4	3	3	4	3	3	4	5	5	3	4	4	3	4	3	4	4
3	4	4	3	4	5	3	3	4	3	3	4	4	3	4	4	3	2	4	4	4	4	4	3	3	4	4	3	4	4	4	3	4	4	4
3	3	3	4	4	3	3	3	4	4	4	3	4	5	4	3	3	2	4	3	4	3	3	4	3	4	3	3	4	3	3	3	3	4	4
3	3	2	3	3	4	3	4	3	3	3	3	3	4	2	3	3	4	3	3	4	3	4	3	3	4	4	3	3	3	2	3	3	2	2
3	4	4	4	3	4	4	4	4	4	4	5	4	3	4	4	4	5	4	5	4	4	3	4	4	5	4	4	5	5	4	4	5	4	4
3	3	4	4	4	3	4	3	4	4	3	4	4	4	4	4	4	5	4	3	4	5	3	3	2	3	4	3	4	3	3	4	3	4	4
4	5	4	4	4	4	4	5	4	4	4	5	4	4	4	5	5	5	4	5	5	4	4	4	5	5	4	4	4	5	4	4	4	5	4
2	3	3	4	3	3	3	2	3	2	3	3	4	4	4	4	4	3	4	4	4	4	3	3	3	5	4	3	4	5	4	3	4	3	3
3	3	3	4	4	4	4	3	4	4	4	3	5	3	4	3	3	4	5	4	4	3	5	4	3	4	5	3	3	4	5	4	3	4	4
2	3	4	4	4	4	3	3	4	5	3	4	4	5	4	4	4	5	3	3	4	3	4	3	3	3	4	4	3	4	4	3	5	4	4
5	4	4	5	5	5	5	4	5	5	4	4	4	5	5	5	5	4	5	4	4	4	5	5	4	5	5	5	4	5	4	4	4	5	5
3	3	4	4	3	4	3	3	3	3	4	5	3	5	4	4	5	4	4	3	4	5	3	4	3	3	3	4	3	4	3	4	5	3	4
3	3	2	3	4	4	4	3	4	4	4	4	4	4	3	4	4	4	4	4	3	4	4	5	4	3	4	3	5	5	4	3	4	4	4
3	3	3	3	2	3	3	3	3	2	3	3	2	3	2	3	3	4	3	3	2	3	3	4	3	3	2	2	3	3	2	2	1	2	2
2	1	3	3	3	4	5	5	3	4	5	4	4	3	4	3	4	4	3	4	3	4	4	4	2	4	5	3	3	2	4	4	4	4	4
3	4	4	4	4	4	3	4	4	4	3	4	4	4	4	4	3	4	5	5	3	3	4	5	4	5	4	5	4	5	4	4	3	4	4
4	3	4	3	4	4	3	4	4	5	5	4	5	5	5	4	4	4	4	4	5	5	4	4	4	5	5	4	4	4	4	5	4	4	5
4	4	4	4	5	4	5	4	4	4	5	3	5	5	4	5	5	4	4	4	4	4	4	4	4	4	4	4	4	3	4	4	4	5	4
4	4	4	5	5	4	4	4	5	5	5	4	5	4	5	4	4	4	3	4	5	5	4	4	4	4	4	4	3	4	5	5	4	4	5
3	4	3	4	3	3	3	3	3	3	3	4	3	4	4	3	3	4	3	4	4	3	3	2	2	3	3	2	3	2	3	3	2	2	3
3	4	3	3	4	3	3	3	4	3	4	3	5	4	3	4	3	4	4	4	4	3	3	4	4	4	3	4	3	3	3	4	3	4	4
4	4	3	4	4	4	3	4	4	4	4	4	4	4	5	4	4	5	4	4	4	5	4	4	3	4	4	5	4	5	4	4	5	4	4
3	3	3	4	4	4	4	3	4	4	3	4	4	3	4	4	3	5	5	4	4	3	3	3	4	4	3	4	3	3	4	3	3	4	3
3	2	2	3	3	4	4	4	3	4	3	4	4	4	5	5	3	3	5	3	4	4	3	4	5	5	3	3	4	4	3	4	3	4	4
4	3	3	4	4	4	4	4	4	3	4	4	3	5	4	4	5	3	3	3	4	4	5	3	4	4	3	4	3	4	4	4	3	3	3
4	3	4	3	4	4	3	4	4	4	4	4	4	4	4	4	3	3	4	4	4	3	3	4	3	3	4	4	3	3	4	3	4	4	4
2	1	3	2	3	2	2	3	3	3	3	4	4	3	4	4	3	3	4	3	3	3	2	2	3	3	2	3	2	3	2	3	2	3	3
4	4	4	5	5	5	4	5	5	4	5	5	4	5	4	4	4	4	5	4	4	5	4	4	4	5	4	4	4	4	5	4	5	4	5
4	3	3	4	4	4	3	3	3	4	5	4	3	3	4	3	3	4	4	2	4	4	5	4	4	3	4	4	4	4	3	4	4	3	4
3	4	3	4	4	5	4	4	5	3	4	4	4	3	4	4	4	4	4	5	4	4	3	3	2	4	4	3	4	2	3	4	3	3	4
5	4	5	5	5	5	3	4	5	4	3	4	5	5	5	4	4	5	4	5	4	5	4	5	4	4	5	4	5	5	5	4	4	5	4
4	4	4	4	4	3	5	3	4	4	4	5	4	3	4	4	4	3	3	3	3	4	5	3	4	4	4	4	4	4	5	4	4	4	4
3	3	3	2	3	3	4	4	5	4	4	4	4	3	4	4	4	4	4	3	4	3	4	3	4	3	4	3	4	4	4	4	4	3	3
3	2	2	3	3	3	2	3	4	3	4	2	3	2	3	3	3	2	3	3	2	3	3	2	3	4	2	3	2	2	3	2	3	3	2
3	3	4	4	5	4	4	4	3	3	3	4	3	3	4	3	4	3	4	4	4	2	4	3	4	4	3	2	4	4	4	3	3	3	3
4	3	3	4	4	4	5	5	4	5	4	4	4	4	4	4	5	4	4	5	4	5	5	4	4	4	4	5	4	5	4	5	4	4	4
3	4	3	3	3	3	4	4	4	3	4	4	4	5	5	3	4	4	4	4	3	5	4	4	3	4	4	4	3	5	4	4	4	4	4
3	3	3	4	5	3	4	3	3	3	3	2	3	3	3	4	4	4	4	4	3	3	3	2	2	4	4	4	4	3	3	3	3	4	4
4	5	5	4	3	4	2	3	3	3	5	5	5	5	5	5	4	4	5	5	3	3	3	4	4	3	2	2	2	3	1	4	4	4	3
5	5	3	3	4	4	3	3	4	3	3	4	2	3	3	2	1	3	3	2	3	4	4	2	1	4	4	2	3	3	3	3	2	3	3
5	3	5	5	4	4	4	4	4	5	5	4	3	5	3	2	2	4	3	3	4	5	5	3	3	3	4	2	2	2	4	4	3	4	4
5	5	5	1	3	5	2	3	3	4	3	2	3	4	4	2	1	2	3	1	2	3	3	2	1	3	3	1	2	3	2	2	3	2	2
4	3	4	4	3	3	3	2	3	4	5	4	4	5	4	4	3	3	3	4	4	5	5	2	1	3	4	3	3	3	3	4	4	4	5
3	3	3	5	4	5	3	3	3	2	3	3	3	4	3	3	1	3	4	4	3	3	3	2	1	3	3	2	3	3	2	3	3	3	3
1	1	5	3	3	4	3	2	3	3	3	3	3	4	3	3	2	4	5	3	3	3	2	1	1	3	2	2	2	2	1	2	1	2	2
4	4	5	5	4	4	4	4	5	5	4	5	4	5	5	4	4	5	4	5	4	4	4	3	3	3	3	3	4	4	4	5	5	4	4
3	4	4	5	5	5	3	4	4	3	4	3	4	3	4	4	3	3	4	5	4	4	3	2	2	3	3	2	3	3	3	4	3	3	3
4	3	4	4	4	4	3	5	3	4	3	3	3	4	3	3	3	4	5	4	5	5	4	4	4	4	4	4	5	4	4	3	3	4	4
3	4	4	5	5	4	2	4	5	5	3	3	5	5	4	3	3	2	5	2	3	3	4	4	4	3	3	3	1	1	1	1	4	1	4
4	3	3	3	1	1	4	3	3	3	3	3	4	4	4	3	3	3	3	3	1	1	1	4	4	5	5	5	3	3	3	3	3	4	1
2	5	3	3	5	5	4	4	5	5	5	2	5	5	1	1	1	1	5	5	5	5	5	3	3	1	3	3	5	5	5	4	4	4	5
5	4	3	5	3	5	3	3	3	3	5	4	3	3	3	1	1	5	5	5	1	4	4	4	4	2	3	3	3	5	5	5	5	4	4
5	4	4	3	5	3	4	3	5	4	5	4	4	4	3	5	3	4	5	4	4	3	5	5	4	5	3	4	4	3	5	3	4	5	4
5	3	3	5	5	4	5	4	4	5	2	3	4	3	3	2	3	3	2	4	4	4	3	4	5	2	3	3	3	4	3	3	3	2	3
4	3	4	4	4	3	4	5	5	3	2	4	4	5	4	4	3	3	5	3	4	3	4	5	5	5	4	3	4	5	5	4	4	4	3
5	4	5	3	3	3	3	3	3	5	2	3	4	4	4	4	4	4	5	5	1	1	3	3	3	2	2	3	3	3	5	5	5	4	4
4	3	4	5	5	5	4	5	4	5	4	4	5	4	4	4	3	3	4	4	4	4	3	4	3	4	3	4	3	4	4	4	5	4	4
4	4	5	4	3	4	4	3	4	4	3	3	3	4	4	4	4	3	4	3	2	3	3	4	4	5	5	3	3	4	5	4	3	4	5
4	3	3	5	4	4	3	2	2	3	3	5	4	4	4	3	4	4	4	2	2	5	5	4	3	3	3	3	4	1	1	1	2	2	2
4	4	5	5	4	5	3	3	4	3	3	4	3	4	3	3	1	3	4	2	3	3	4	3	3	3	3	4	4	5	3	4	3	3	4
5	5	3	3	3	3	4	5	3	4	3	4	3	4	4	3	1	2	2	1	3	3	3	1	1	3	4	1	2	2	3	2	2	3	3
4	4	4	4	4	4	5	4	5	5	4	4	3	4	5	5	5	5	5	5	5	5	4	4	4	5	5	4	3	4	5	5	4	4	3
3	5	5	4	4	4	3	5	2	4	4	4	3	3	3	4	1	1	4	4	1	3	3	3	3	3	3	3	3	3	4	4	4	4	4
3	4	5	5	4	5	4	5	5	5	4	4	3	3	5	5	5	5	5	2	2	2	3	3	4	4	4	4	4	3	2	2	3	3	4
4	5	3	3	4	5	4	3	3	3	4	4	5	5	4	3	3	3	4	2	1	1	2	3	3	5	5	5	5	4	2	2	3	3	4
2	3	3	3	5	5	5	4	5	5	5	2	3	3	3	3	3	1	1	1	1	2	4	4	4	2	2	5	5	5	1	1	1	4	4
4	4	4	4	4	4	4	5	4	5	4	5	5	4	4	4	3	4	4	5	4	5	4	4	4	5	4	4	4	4	5	5	4	5	4
5	4	5	3	5	5	5	4	4	4	4	4	4	4	5	5	4	4	3	3	3	3	4	4	2	5	2	4	2	3	5	4	3	4	5
4	3	3	4	3	3	5	5	3	3	1	3	3	1	3	1	4	4	3	3	3	5	5	4	3	3	5	5	5	1	2	2	3	3	3
4	3	5	3	5	4	5	3	3	3	3	4	2	2	5	5	5	3	3	3	2	2	4	4	4	5	5	5	3	3	2	4	4	4	4
3	3	5	3	4	5	4	5	4	3	4	2	5	3	5	5	3	2	4	5	5	4	3	3	3	5	2	3	4	5	4	4	4	4	4
4	3	3	3	4	4	4	4	3	3	5	5	3	3	5	3	3	3	2	2	3	3	5	5	4	4	3	3	2	2	3	3	3	2	4
3	2	3	3	3	4	4	3	4	4	5	5	4	5	4	4	5	5	4	3	4	4	4	5	4	4	3	3	3	4	3	4	3	4	4
3	2	2	3	3	2	3	2	3	3	4	3	3	4	4	3	4	4	3	3	4	3	3	2	1	3	4	3	2	3	3	2	3	2	2
4	3	4	4	5	3	4	4	4	3	4	4	4	4	4	4	5	4	5	4	4	4	4	3	3	4	3	3	3	4	3	3	4	4	4
2	2	3	3	3	2	3	2	3	3	3	4	2	3	4	4	3	2	3	2	1	2	3	3	4	4	2	3	3	4	3	2	3	2	2
2	3	3	2	4	4	4	5	4	4	3	4	3	4	4	4	3	4	3	4	1	3	4	2	2	4	4	3	3	2	3	3	2	3	3
4	4	4	5	4	4	5	3	4	4	4	4	5	4	5	4	5	4	4	4	5	4	4	3	4	4	3	4	4	3	4	3	4	4	4
4	4	4	3	4	4	4	4	5	4	4	4	3	4	4	5	4	3	4	5	4	4	4	2	2	3	3	3	4	5	4	4	3	4	5
2	1	2	3	3	3	2	4	5	3	3	5	5	4	3	3	3	4	3	3	3	3	2	2	3	3	4	2	3	3	3	3	2	3	2
3	2	3	4	3	4	3	4	4	4	4	4	4	4	5	4	3	4	4	3	4	4	3	3	3	4	3	4	4	4	4	3	4	3	3
3	4	5	5	5	5	4	5	4	4	3	4	4	4	4	4	4	5	4	4	4	5	4	3	4	4	5	4	4	5	4	4	5	4	5
2	3	4	2	2	3	3	4	3	2	3	5	3	4	4	4	3	4	4	3	2	3	4	3	4	3	4	3	3	3	4	3	3	2	3
3	1	3	2	2	3	4	3	2	3	4	3	2	2	4	2	2	3	4	3	4	4	3	2	2	3	2	3	4	2	3	2	3	2	2
4	4	3	4	5	3	3	3	5	5	4	4	3	4	3	5	5	5	3	3	4	4	5	4	3	3	4	3	4	3	4	4	3	4	4
4	3	5	2	3	4	3	3	4	4	4	3	4	4	3	4	3	4	5	5	3	3	4	2	2	3	3	2	4	4	3	4	3	3	3
3	4	4	1	2	2	3	5	4	5	3	3	5	4	4	3	3	1	1	4	3	3	3	4	4	1	2	4	4	4	3	3	4	3	2
4	5	3	4	4	5	4	5	2	4	5	4	5	4	4	5	3	4	3	4	5	4	3	4	5	2	4	3	4	4	5	4	3	3	5
3	3	2	4	2	4	4	2	4	2	3	3	2	2	5	5	4	5	1	2	3	3	3	3	4	4	5	5	2	3	3	3	4	4	4
3	1	2	4	2	3	4	4	4	3	4	3	5	5	5	3	3	3	1	1	4	4	4	2	2	2	2	4	4	4	2	3	3	3	3
4	3	3	4	4	5	3	2	3	4	4	2	4	3	4	5	2	5	4	4	5	5	5	4	3	5	4	4	4	3	4	4	3	3	4
4	3	3	2	4	3	4	3	4	5	4	3	4	4	5	4	4	4	3	4	4	3	5	4	3	4	3	4	4	4	4	3	4	4	5
2	4	4	4	2	2	3	4	4	5	3	4	3	5	5	5	5	5	5	4	4	4	3	5	5	3	3	3	2	2	4	4	4	3	2
3	4	4	4	4	2	4	3	4	3	5	3	3	3	3	2	2	4	4	4	4	4	4	4	4	3	3	3	4	4	2	2	3	3	4
5	5	5	4	5	4	4	4	3	4	5	3	4	5	5	3	3	4	4	5	3	3	4	4	4	4	4	5	5	4	4	3	4	3	4
3	3	2	3	4	5	5	5	4	5	5	5	5	5	4	2	3	3	3	3	3	5	5	5	5	2	4	5	5	5	5	5	5	4	4
5	5	4	5	5	5	5	5	4	4	5	4	5	5	4	5	4	5	4	5	5	5	4	5	5	5	5	4	5	4	5	4	5	4	5
4	4	2	2	3	2	4	3	5	5	2	2	3	3	2	3	5	5	4	4	4	3	3	4	3	4	4	4	3	2	4	4	4	3	3
4	4	3	3	4	4	5	5	5	4	3	3	5	5	4	2	2	2	3	5	4	4	3	4	4	3	4	3	4	2	3	3	2	4	3
3	4	3	2	4	4	5	5	5	3	5	5	3	3	2	4	4	4	4	4	5	5	4	4	3	4	5	5	5	5	4	4	3	3	3
4	4	4	3	3	5	4	3	2	2	4	4	4	5	5	3	3	4	4	4	3	3	2	3	4	4	3	4	5	4	4	3	2	3	4
3	5	4	4	5	4	5	4	4	3	4	3	5	4	3	5	4	4	4	5	5	4	4	3	4	2	2	4	5	4	5	3	2	4	5
4	4	4	4	3	4	4	5	3	3	5	3	4	5	4	2	2	4	3	3	2	3	4	3	4	4	3	3	4	3	4	3	3	3	3
4	3	2	4	4	4	5	3	3	3	3	3	5	4	5	3	3	4	4	3	3	3	5	5	3	3	3	5	5	5	3	3	4	4	4
2	1	2	3	3	3	4	3	3	4	4	4	2	4	5	3	3	5	5	5	2	2	3	2	4	4	4	4	2	5	4	4	4	3	1
4	3	3	2	4	3	3	5	5	5	5	5	3	3	3	4	4	4	4	2	4	5	5	4	4	1	3	2	4	2	4	4	2	4	1
4	3	3	4	3	3	2	2	3	4	4	4	3	3	2	4	3	4	2	2	4	4	3	3	3	3	3	2	3	3	3	4	3	4	4
3	2	3	4	5	5	4	3	5	4	4	3	3	4	3	3	4	2	3	2	4	3	2	3	3	4	3	3	4	3	3	3	3	3	3
3	4	5	4	4	5	4	4	4	3	5	5	5	5	5	4	5	4	4	4	4	5	4	3	3	5	5	4	5	5	4	4	5	4	4
3	2	3	3	4	3	4	3	3	4	3	4	4	3	3	3	3	2	3	4	4	4	3	4	3	3	3	3	2	3	3	3	3	2	3
3	2	3	4	4	3	4	3	3	3	3	4	5	3	4	3	5	3	3	4	4	5	3	1	2	3	4	5	5	3	3	4	4	5	4
5	4	3	3	4	5	5	4	4	4	4	3	4	5	3	4	4	4	5	5	4	5	4	4	4	5	5	4	4	5	5	4	4	5	5
3	2	3	4	3	3	4	3	3	3	3	4	5	4	4	3	4	5	4	4	4	5	3	4	5	4	4	5	4	4	4	3	3	3	3
2	2	3	3	3	2	3	3	4	3	3	4	3	3	3	2	3	4	4	2	2	2	3	1	2	3	3	2	3	3	3	2	3	2	2
3	3	2	3	3	4	4	4	5	4	4	4	5	4	5	4	4	4	5	3	3	3	4	4	4	5	5	4	4	4	4	5	5	4	4
4	3	4	4	5	5	3	4	4	4	5	4	5	4	5	4	4	5	4	4	5	4	4	3	3	4	5	4	4	5	4	5	4	4	4
4	3	2	3	5	5	5	3	3	3	3	4	4	4	5	3	4	5	3	4	5	3	4	4	3	4	4	3	4	5	3	3	3	3	3
3	2	3	3	4	4	3	3	3	4	3	4	4	3	3	3	2	4	4	3	3	4	3	1	2	4	3	3	4	3	3	2	3	2	3
2	3	4	4	4	3	3	3	3	5	4	4	3	4	4	3	4	4	4	3	4	3	4	1	3	3	4	3	3	2	3	3	2	3	3
4	3	4	5	5	5	4	3	4	4	5	4	5	5	4	4	4	5	5	3	5	5	4	3	3	4	5	4	3	4	5	5	4	4	4
5	4	4	3	4	4	4	3	4	3	5	4	4	4	4	4	4	5	4	5	5	5	4	4	4	5	5	4	4	4	5	4	4	5	4
3	3	3	4	3	4	3	3	3	4	5	4	3	3	3	3	3	2	2	3	3	4	3	3	2	1	2	3	2	2	4	3	3	3	3
3	3	4	4	2	5	3	4	4	4	2	3	4	4	2	4	4	3	3	4	4	4	3	2	2	5	3	4	4	3	4	3	3	2	2
3	1	3	3	3	3	3	3	3	3	3	4	3	3	3	4	3	3	2	3	2	3	2	2	2	3	3	2	3	3	3	2	3	3	2
5	3	4	4	5	5	4	4	3	4	4	3	5	5	5	5	4	3	3	4	4	4	4	4	3	4	5	5	4	4	4	5	4	5	4
2	2	3	3	4	4	4	3	3	3	4	3	3	5	5	3	4	5	3	3	4	5	3	3	3	5	4	3	3	4	4	3	3	3	3
4	4	3	5	5	4	3	5	4	3	3	4	4	4	4	5	4	4	4	5	3	3	3	4	4	4	3	3	3	4	4	4	3	4	3
4	4	5	3	5	4	4	5	4	3	3	4	4	4	4	3	2	2	3	4	3	2	2	3	3	3	3	4	4	3	4	3	3	4	3
4	2	4	4	4	3	5	4	4	4	4	4	4	2	2	3	3	5	5	4	3	3	4	4	5	3	3	5	5	4	3	3	2	4	4
4	4	5	3	3	4	3	4	5	3	3	3	3	4	5	5	3	4	5	4	4	3	4	5	5	5	3	4	5	4	4	4	5	5	3
4	4	5	4	5	4	4	5	4	3	3	5	3	5	4	5	4	3	4	5	5	4	3	4	5	5	3	2	3	4	4	4	4	4	4
4	3	2	2	3	4	4	3	2	5	5	4	3	5	5	3	3	3	3	5	2	3	5	4	3	3	3	5	5	2	2	2	3	3	2
4	3	4	5	4	4	4	5	3	4	3	4	4	4	4	4	3	4	5	3	4	4	3	4	5	4	4	3	4	4	4	3	4	4	4
2	2	3	4	4	4	3	3	3	3	3	2	4	4	4	3	3	3	3	5	4	4	2	2	3	3	3	5	4	3	3	3	4	4	4
4	4	4	4	5	4	4	4	3	4	4	3	5	4	3	4	3	2	3	4	3	2	3	4	3	4	3	4	3	4	4	3	4	4	3
2	3	3	3	4	4	3	4	5	5	3	2	4	3	3	4	4	4	4	4	2	2	2	3	3	3	3	4	5	5	3	3	3	3	1
4	4	3	4	3	3	3	4	5	4	4	3	4	5	4	5	4	3	4	5	5	4	3	4	5	5	4	3	2	5	3	4	3	3	4
3	4	5	4	4	5	4	5	4	5	4	4	5	4	5	5	4	5	4	3	5	4	5	5	3	5	4	5	4	3	4	4	4	3	3
4	3	5	5	5	4	4	2	4	3	4	4	3	4	3	3	4	4	2	2	4	5	3	1	3	3	4	2	2	3	3	4	3	4	4
4	4	4	3	2	4	4	4	4	2	3	4	3	4	4	5	4	4	4	3	4	5	3	4	3	4	5	4	3	4	3	4	3	5	5
5	3	3	5	4	5	3	4	5	4	4	5	4	5	4	5	4	4	5	5	5	4	4	5	5	5	4	3	4	5	5	4	3	4	5
2	1	2	2	2	3	3	3	3	4	3	2	3	3	3	2	3	3	3	1	2	3	3	1	3	3	3	2	2	3	2	2	1	3	2
4	2	3	4	5	3	4	4	4	4	5	4	5	4	4	4	3	3	4	3	3	3	3	2	1	3	4	4	4	5	4	3	4	4	4
4	4	3	4	5	4	3	4	4	4	4	4	4	5	5	4	5	4	5	5	5	4	5	4	3	4	4	5	4	4	4	4	5	4	4
3	1	3	2	3	3	4	3	5	3	3	4	4	3	4	3	2	3	3	4	4	4	3	3	2	3	3	3	2	3	4	3	3	3	3
4	4	3	3	5	4	4	4	4	5	4	5	4	5	5	4	5	5	4	3	5	4	4	3	4	4	5	5	4	5	4	4	5	4	4
4	3	4	4	4	5	5	4	4	5	5	4	4	5	5	4	4	3	3	4	5	3	3	4	4	5	4	3	5	5	4	5	4	4	4
4	4	4	5	3	4	4	5	4	4	5	4	3	4	4	3	2	4	5	5	4	4	3	3	2	4	4	5	5	4	4	3	3	3	3
3	2	2	3	3	4	4	4	3	4	5	5	4	4	4	5	4	3	3	3	3	3	2	3	3	4	4	3	3	4	4	4	3	3	3
3	2	3	3	2	3	5	3	3	2	3	4	3	3	2	4	3	4	3	3	2	3	4	3	3	4	3	3	3	3	3	2	2	2	2
4	3	4	4	5	4	4	5	5	4	4	4	5	4	3	4	5	4	4	4	5	4	4	3	2	4	3	3	4	3	4	3	4	4	4
5	4	4	3	3	3	5	4	4	3	5	4	3	3	4	4	5	3	3	3	4	3	3	3	2	3	3	3	4	4	3	4	3	4	3
3	2	2	3	4	3	4	5	4	4	3	3	3	3	3	4	3	2	3	3	4	4	5	4	4	4	3	4	3	3	4	3	3	3	3
3	2	3	3	2	3	5	4	5	4	3	4	4	3	3	4	4	3	4	5	3	4	3	3	4	4	4	3	4	4	3	4	4	3	4
5	4	5	5	5	5	4	5	5	5	5	5	4	3	4	4	4	4	5	5	4	5	5	4	5	4	5	5	5	3	3	4	5	4	5
